# Supplementary material for: Rac3 Expression and its Clinicopathological Significance in Patients With Bladder Cancer
Source: Pathol Oncol Res. 2021 Mar 30;27:598460. doi: 10.3389/pore.2021.598460 (PMC8262164; doi:10.3389/pore.2021.598460)
Supplement: Supplementary file 3 [file Table3.XLSX]

## Sheet: Sheet1
Patient ID	Age	Sex	Stage	Grade	Node	Rac3 expression values
						Invasive	Superficial	Normal
1	72	F	PT3B	3	YES			13.3
2	67	M	PT3B	3	YES	156.3		13.8
2#						22.9
3	69	M	PTIS	3	NO			12.7
4	85	M	PT3B	3	NO			8.1
4#								13.6
5	62	M	PT3B	3	YES			11
6	86	F	PT3B	3	NO			17
7	70	M	PT4	3	YES	20.4		15.2
8	64	M	PT2	3	NO	14.1		30.7
9	74	M	PT3B	3	NO	23.2		16.4
9#								15.8
10	70	F	PT3B	3	NO	4.4		9
11	34	M	NT		NO			20
12	85	M	PT3B	3	YES	17.1		10.4
13	68	M	PT1	2	NO			14
14	73	M	NT		NO			13.6
14#								25.8
15	58	F	PT3B	3	YES	17.7		22
15#						101.4
16	69	M	PT3A	3	NO	24.6		12.9
16#						19.7
17	71	M	PT2	3	YES			12.9
18	67	M	PT3B	3	NO	21.7		14.5
18#								11.9
19	68	M	PT1	2	NO			39.3
19#								14.5
19##								10.3
20	57	M	PT4	3	YES	16.7		71.8
21	55	M	PT3A	3	NO			10
21#								25.3
21##								30.4
22	61	M	PT3B	3	YES	25.9		23.6
23	75	F	PT3B	3	NO	69.2		116.8
23#						40.2		13.2
24	50	M	PT3A	3	NO	20.1		20.7
25	85	M	PT3B	3	YES	99.6		22.2
26	64	M	PT3B	3	NO	107.5		49.7
27	69	M	PT3B	3	YES			33.5
28	62	F	PT3B	3	NO			25.6
29	58	M	PT3A	3	NO	22.1
30	70	M	PT3A	3	NO	18.5		31.2
31	66	F	PT3A	3	NO	17.8		72.3
32	65	F	PT3B	2	NO	11.8		10.2
33	69	M	PT3B	3	YES	10.4		31
33#						33.8
34	58	M	PT2	2	NO	24.7		19.1
35	69	M	PT3B	3	YES	15.8
35#						70
36	61	M	PT3B	3	YES	12.6		26.6
37	57	M	PT2	3	NO	19.1
38	78	F	PT1	3	NO	61.5		20.7
39	74	F	PT3B	3	NO	32.4
40	71	M	PT3A	3	YES	42.3
41	59	F	PT3A	3	YES	10.3
41#						61.4
42	65	M	PT3A	3	NO	22.5
43	68	M	PT3B	3	YES	74.6
44	61	M	NT		NO			29.9
44#								14.9
45	69	F	PT2	3	NO	33.4
46	69	M	PT3B	3	YES	15.5
46#						71.5
46##						39.5
47	78	M	PT4A	3	NO	16.2
48	64	F	PT4A	3	YES	107.6
49	65	M	PT3B	3	NO	20.7
50	55	M	PT3B	3	YES	21.9
51	53	M	PT3B	3	NO	56.1
52	81	M	PT3A	3	NO	75.5
52#						44.3
53	73	M	PT3B	3	NO	24.4
54	75	M	PT3B	3	NO	114.8
55	72	F	PT3B	3	YES	93.6
56	74	M	PT1	3	NO		9.4
57	78	M	PT3A	3	NO	7.8
58	55	M	PT4	3	YES	43.9
59	72	M	PT2	3	NO	68.8
60	80	M	PT3B	2	NO	33
61	68	M	PT1	2	NO		28
62	61	M	PT1	2	NO		24.5
63	75	M	PT1	2	NO		14.1
64	71	M	PT1	2	NO		21
65	80	F	PT1	3	NO		120.3
66	65	F	PT1	3	NO		13.5
66#							22.4
67	68	M	PT1	2	NO		58.2
68	66	M	PT1	3	NO		14.2
69	74	M	PT1	3	NO		15.2
69#							10.6
70	65	F	PT1	3	NO		27.8
70#							7.5
71	74	M	PT1	2	NO		31.1
72	67	M	PT1	3	NO		71.8
73	64	F	PT1	2	NO		81.2
74	58	M	PT1	2	NO		17
75	75	F	PT1	3	NO		13.6
75#							12.4
76	57	M	PT1	2	NO		35.1
77	78	F	PT1	2	NO		11.8
78	71	F	PTA	2	NO		5.3
79	49	F	PT4	3	NO	115.3
79#						152.2
80	75	F	PT2	3	NO	99.5
81	64	F	PT4	3	YES	116
82	69	F	PT3B	3	NO	21.1
83	57	M	PT4	3	YES	119
84	60	M	PT2	3	NO	27
85	70	M	PTA	2	NO		20.1
86	73	F	PT1	2	NO		20.6
87	68	M	PT1	3	NO		12.8
88	79	M	PT1	3	NO		12
89	83	M	PT3B	3	NO	349.9
90	82	M	PT3B	3	YES	134.2
91	66	M	PT3B	3	NO	105.4
92	72	M	PT3B	3	NO	39.8
93	68	M	PT1	3	NO		37.2
94	65	M	PT2	3	NO	27.2
95	59	M	PT3B	3	NO	5.7		19.4
96	37	F	PT2	3	NO	57		83.4
96#						22.9
97	72	F	PT3A	2	NO	16.4
97#						67.5
98	74	F	PT4	3	NO	38.2
99	71	F	PT4	3	YES	72
100	69	M	PT3B	3	NO	13.3
101	66	F	PT2	3	NO	21.2
102	75	M	PT3A	2	NO	10.5
103	75	M	PT3B	3	YES	15.9
103#						21.3
104	64	M	PT4	3	YES	18.1
105	50	M	PT3A	3	YES	15.1
