# Supplementary material for: Rac3 Expression and its Clinicopathological Significance in Patients With Bladder Cancer
Source: Pathol Oncol Res. 2021 Mar 30;27:598460. doi: 10.3389/pore.2021.598460 (PMC8262164; doi:10.3389/pore.2021.598460)
Supplement: Supplementary file 5 [file Table5.XLSX]

## Sheet: Sheet1
Sample name	Age (years)	Sex	T	N	M	Grade	Superficial/invasive
BC1	70	MALE	T3	N0	M0	High grade	invasive
BC2	66	MALE	T3	N0	M0	High grade	invasive
BC3	68	MALE	T2b	N0	M0	Low grade	superficial
BC4	54	MALE	Ta	N0	M0	Low grade	superficial
BC5	76	FEMALE	T3b	N0	M0	High grade	invasive
BC6	48	MALE	T2b	N0	M0	Low grade	invasive
BC7	62	MALE	Ta	N0	M0	Low grade	superficial
BC8	74	FEMALE	T3b	N3	M1	High grade	invasive
